# Supplementary material for: Absence of heterosis in hybrid crested newts
Source: PeerJ. 2018 Jul 24;6:e5317. doi: 10.7717/peerj.5317 (PMC6063215; doi:10.7717/peerj.5317)
Supplement: Supplemental Information 3 [file peerj-06-5317-s003.txt]

Suppl. Inf. 3. Genetic data for a hybrid newt population in Serbia
arh
clasp2
col18
fam178
gak
ganab
hmp19
msantd4
opa
plekhg1
supt6h
usp
wiz
Pop
Vlasi	6284	,	0102	0102	0101	0202	0202	0202	0102	0202	0202	0102	0102	0202	0202
Vlasi	6285	,	0102	0102	0202	0102	0102	0102	0202	0102	0202	0102	0102	0202	0202
Vlasi	6286	,	0102	0102	0102	0102	0101	0202	0202	0202	0102	0202	0202	0202	0102
Vlasi	6287	,	0101	0202	0102	0202	0102	0101	0202	0202	0102	0102	0102	0102	0202
Vlasi	6288	,	0102	0202	0102	0102	0102	0102	0202	0102	0102	0102	0102	0101	0202
Vlasi	6289	,	0102	0202	0102	0102	0102	0202	0102	0101	0102	0202	0102	0202	0202
Vlasi	6290	,	0102	0102	0102	0101	0102	0202	0202	0101	0101	0202	0102	0202	0102
Vlasi	6291	,	0202	0102	0101	0202	0102	0202	0202	0101	0102	0102	0102	0102	0102
Vlasi	6292	,	0202	0102	0202	0102	0101	0202	0102	0101	0102	0102	0202	0102	0202
Vlasi	6293	,	0202	0202	0101	0102	0202	0102	0202	0101	0102	0202	0101	0202	0202
Vlasi	6294	,	0202	0101	0102	0102	0101	0102	0102	0102	0202	0102	0202	0202	0102
Vlasi	6295	,	0102	0102	0101	0102	0102	0102	0202	0101	0102	0202	0202	0202	0102
Vlasi	6296	,	0102	0102	0101	0102	0102	0102	0202	0102	0202	0102	0102	0102	0202
Vlasi	6297	,	0202	0101	0102	0102	0102	0202	0202	0202	0102	0102	0101	0102	0202
Vlasi	6298	,	0202	0102	0102	0202	0102	0102	0202	0202	0102	0202	0102	0102	0202
Vlasi	6299	,	0102	0202	0102	0101	0102	0102	0202	0102	0101	0102	0202	0202	0102
Vlasi	6300	,	0102	0202	0102	0102	0102	0102	0102	0202	0102	0202	0101	0102	0102
Vlasi	6301	,	0101	0101	0102	0102	0101	0102	0202	0202	0102	0000	0101	0000	0202
Vlasi	6302	,	0102	0102	0202	0202	0102	0102	0102	0202	0102	0202	0102	0202	0202
Vlasi	6303	,	0101	0202	0101	0102	0102	0102	0102	0202	0202	0202	0102	0102	0102
Vlasi	6304	,	0102	0102	0102	0202	0202	0202	0202	0102	0202	0102	0102	0202	0101
Vlasi	6305	,	0102	0101	0102	0202	0102	0202	0202	0101	0202	0000	0102	0202	0202
Vlasi	6306	,	0102	0102	0101	0202	0102	0202	0101	0101	0102	0101	0202	0102	0202
Vlasi	6307	,	0102	0202	0102	0101	0101	0102	0202	0102	0202	0102	0202	0202	0202
Vlasi	6308	,	0102	0101	0102	0102	0102	0101	0202	0202	0202	0101	0102	0202	0202
Vlasi	6309	,	0202	0202	0101	0102	0202	0202	0102	0102	0101	0102	0202	0202	0101
Vlasi	6310	,	0202	0102	0102	0102	0102	0202	0202	0202	0102	0102	0202	0102	0102
Vlasi	6311	,	0101	0202	0102	0202	0101	0102	0202	0202	0102	0202	0102	0202	0202
Vlasi	6312	,	0102	0202	0102	0202	0102	0102	0102	0102	0202	0101	0101	0102	0202
Vlasi	6313	,	0102	0202	0102	0202	0000	0202	0202	0102	0101	0102	0101	0102	0202
Vlasi	6314	,	0202	0102	0102	0101	0102	0102	0102	0101	0102	0102	0102	0102	0102
Vlasi	6315	,	0202	0102	0102	0102	0101	0102	0202	0202	0102	0102	0102	0102	0202
Vlasi	6316	,	0202	0202	0202	0202	0101	0102	0102	0101	0202	0102	0102	0102	0202
Vlasi	6317	,	0102	0202	0101	0202	0102	0202	0202	0202	0202	0000	0102	0202	0000
Vlasi	6318	,	0102	0202	0102	0101	0202	0202	0102	0102	0101	0202	0202	0202	0102
Vlasi	6319	,	0102	0202	0102	0102	0102	0202	0202	0101	0101	0102	0102	0202	0202
Vlasi	6320	,	0102	0202	0202	0202	0102	0102	0202	0202	0101	0102	0102	0202	0202
Vlasi	6321	,	0202	0102	0101	0102	0102	0102	0101	0101	0102	0000	0000	0000	0000
Vlasi	6322	,	0202	0202	0101	0202	0102	0101	0202	0102	0101	0102	0202	0202	0102
Vlasi	6323	,	0202	0101	0102	0202	0102	0102	0202	0101	0202	0101	0101	0202	0202
Vlasi	6324	,	0102	0102	0101	0202	0102	0202	0202	0102	0202	0202	0102	0102	0202
Vlasi	6325	,	0202	0101	0102	0202	0101	0102	0202	0102	0202	0102	0202	0202	0202
Vlasi	6326	,	0202	0202	0101	0102	0102	0202	0102	0202	0102	0202	0101	0202	0202
Vlasi	6327	,	0102	0101	0101	0102	0101	0202	0202	0102	0101	0101	0101	0102	0202
Vlasi	6328	,	0202	0102	0202	0202	0101	0102	0102	0102	0102	0102	0202	0102	0202
Vlasi	6329	,	0102	0102	0101	0202	0102	0202	0102	0101	0102	0202	0101	0102	0202
Vlasi	6330	,	0202	0101	0101	0102	0102	0102	0102	0101	0102	0102	0102	0102	0202
Vlasi	6331	,	0202	0202	0101	0101	0202	0202	0202	0202	0202	0202	0202	0102	0202
Vlasi	6332	,	0101	0202	0102	0202	0101	0102	0202	0102	0101	0101	0202	0202	0102
Vlasi	6333	,	0202	0202	0202	0102	0202	0202	0101	0102	0102	0202	0101	0202	0202
Vlasi	6334	,	0102	0101	0101	0101	0202	0202	0202	0101	0102	0101	0101	0102	0102
Vlasi	6335	,	0102	0102	0102	0102	0101	0202	0102	0102	0101	0000	0202	0102	0202
Vlasi	6336	,	0202	0102	0202	0202	0102	0202	0102	0102	0102	0202	0102	0102	0202
Vlasi	6337	,	0102	0101	0102	0102	0102	0102	0102	0102	0101	0102	0202	0202	0101
Vlasi	6338	,	0102	0202	0102	0101	0101	0102	0102	0202	0101	0202	0102	0101	0202
Vlasi	6339	,	0202	0102	0102	0202	0101	0102	0102	0102	0202	0202	0102	0101	0202
Vlasi	6340	,	0102	0102	0102	0202	0102	0202	0102	0101	0102	0202	0202	0102	0102
Vlasi	6341	,	0202	0102	0101	0101	0102	0102	0102	0101	0102	0202	0202	0202	0000
Vlasi	6342	,	0202	0202	0102	0102	0102	0102	0202	0202	0101	0202	0102	0202	0202
Vlasi	6343	,	0102	0102	0102	0202	0202	0202	0102	0202	0102	0202	0202	0202	0202
Vlasi	6344	,	0102	0102	0102	0202	0202	0202	0102	0202	0102	0202	0202	0202	0202
Vlasi	6345	,	0102	0101	0102	0202	0102	0102	0202	0102	0202	0102	0102	0202	0202
Vlasi	6346	,	0202	0102	0102	0101	0101	0202	0102	0102	0202	0202	0101	0202	0202
Vlasi	6347	,	0202	0101	0102	0101	0102	0102	0202	0102	0102	0202	0102	0102	0202
Vlasi	6348	,	0102	0102	0102	0102	0102	0202	0102	0102	0102	0202	0202	0102	0202
Vlasi	6349	,	0202	0101	0101	0202	0102	0102	0202	0101	0202	0202	0102	0202	0202
Vlasi	6350	,	0202	0202	0202	0202	0102	0101	0102	0102	0101	0202	0202	0102	0102
Vlasi	6351	,	0102	0202	0101	0202	0202	0102	0102	0102	0101	0102	0102	0101	0000
Vlasi	6352	,	0102	0202	0000	0202	0102	0102	0202	0102	0101	0202	0102	0202	0202
Vlasi	6353	,	0102	0202	0101	0102	0102	0202	0102	0202	0202	0202	0102	0102	0102
Vlasi	6354	,	0202	0202	0102	0102	0202	0102	0102	0102	0102	0101	0102	0202	0101
Vlasi	6355	,	0102	0102	0102	0102	0102	0102	0202	0101	0101	0102	0101	0202	0102
Vlasi	6356	,	0101	0102	0102	0102	0101	0202	0102	0102	0101	0202	0101	0102	0202
Vlasi	6357	,	0102	0102	0102	0102	0102	0202	0202	0102	0102	0102	0101	0202	0202
Vlasi	6358	,	0202	0102	0102	0202	0102	0202	0102	0102	0102	0202	0102	0202	0202
Vlasi	6359	,	0101	0202	0202	0102	0202	0102	0202	0102	0101	0102	0102	0202	0102
Vlasi	6360	,	0101	0101	0102	0202	0101	0102	0102	0102	0101	0202	0202	0202	0202
Vlasi	6361	,	0101	0101	0101	0101	0101	0202	0102	0102	0101	0202	0102	0102	0202
Vlasi	6362	,	0102	0102	0102	0202	0202	0102	0102	0202	0202	0102	0202	0202	0202
Vlasi	6363	,	0202	0102	0202	0202	0101	0102	0102	0102	0101	0102	0102	0202	0102
Vlasi	6364	,	0202	0102	0101	0101	0202	0202	0101	0102	0102	0102	0102	0202	0101
Vlasi	6365	,	0102	0202	0102	0102	0101	0102	0102	0101	0102	0202	0202	0202	0202
Vlasi	6366	,	0202	0102	0101	0102	0102	0202	0202	0202	0102	0202	0202	0102	0102
Vlasi	6367	,	0102	0202	0102	0102	0102	0202	0202	0101	0102	0202	0202	0102	0102
Vlasi	6368	,	0101	0101	0102	0202	0101	0202	0102	0102	0102	0101	0202	0202	0102
Vlasi	6369	,	0101	0101	0102	0202	0102	0202	0102	0202	0202	0102	0102	0202	0202
Vlasi	6370	,	0202	0202	0101	0202	0202	0102	0102	0202	0202	0102	0102	0202	0102
Vlasi	6371	,	0102	0202	0202	0102	0102	0202	0202	0102	0102	0202	0202	0202	0202
Vlasi	6372	,	0202	0202	0102	0101	0102	0102	0202	0102	0102	0102	0202	0202	0202
Vlasi	6373	,	0102	0202	0102	0102	0102	0102	0102	0102	0202	0102	0202	0202	0202
Vlasi	6374	,	0102	0102	0202	0102	0202	0202	0202	0101	0102	0101	0102	0202	0202
Vlasi	6375	,	0102	0102	0101	0102	0102	0202	0202	0102	0202	0102	0101	0202	0202
Vlasi	6376	,	0102	0101	0102	0101	0102	0202	0202	0102	0202	0202	0102	0102	0202
Vlasi	6377	,	0202	0202	0102	0102	0102	0102	0202	0101	0102	0202	0102	0102	0202
Vlasi	6378	,	0102	0202	0102	0102	0102	0202	0202	0102	0202	0202	0202	0102	0102
Vlasi	6379	,	0202	0202	0101	0202	0101	0102	0202	0101	0102	0102	0202	0202	0102
Vlasi	6380	,	0102	0102	0202	0102	0102	0000	0102	0202	0202	0202	0102	0202	0202
Vlasi	6381	,	0102	0102	0102	0202	0102	0102	0102	0102	0101	0202	0202	0202	0202
Vlasi	6382	,	0202	0101	0202	0202	0101	0202	0102	0202	0102	0102	0202	0102	0202
Vlasi	6383	,	0202	0102	0101	0102	0102	0102	0102	0202	0101	0000	0202	0000	0000
Vlasi	6384	,	0202	0101	0102	0202	0202	0202	0102	0202	0101	0101	0202	0202	0202
Vlasi	6385	,	0102	0102	0202	0102	0102	0102	0202	0102	0101	0202	0102	0202	0000
Vlasi	6386	,	0102	0202	0102	0102	0202	0202	0102	0102	0102	0101	0102	0202	0000
Vlasi	6387	,	0202	0202	0202	0102	0202	0202	0102	0101	0102	0102	0102	0102	0102
Vlasi	6388	,	0102	0102	0101	0102	0102	0202	0202	0102	0202	0202	0102	0202	0202
Vlasi	6389	,	0102	0202	0102	0202	0102	0202	0102	0101	0101	0202	0202	0202	0000
Vlasi	6390	,	0102	0102	0202	0202	0102	0202	0202	0102	0202	0202	0102	0102	0101
Vlasi	6391	,	0202	0102	0101	0102	0102	0202	0202	0202	0102	0102	0102	0202	0202
Vlasi	6392	,	0202	0102	0102	0202	0102	0202	0202	0202	0101	0102	0102	0102	0202
Vlasi	6393	,	0202	0101	0202	0202	0102	0102	0101	0102	0202	0102	0101	0202	0202
Vlasi	6394	,	0202	0202	0202	0102	0102	0202	0102	0102	0202	0202	0202	0102	0202
Vlasi	6395	,	0102	0202	0101	0202	0102	0102	0202	0101	0102	0202	0202	0202	0102
Vlasi	6396	,	0202	0102	0202	0202	0202	0202	0202	0101	0101	0202	0102	0102	0102
Vlasi	6397	,	0102	0102	0202	0102	0101	0102	0202	0202	0101	0101	0202	0101	0102
Vlasi	6398	,	0102	0202	0202	0202	0101	0102	0102	0101	0102	0202	0102	0101	0101
Vlasi	6399	,	0102	0102	0202	0102	0102	0102	0102	0102	0102	0202	0202	0202	0202
Vlasi	6400	,	0202	0102	0102	0202	0102	0101	0202	0101	0202	0102	0102	0202	0202
Vlasi	6401	,	0102	0202	0102	0202	0202	0202	0102	0202	0102	0102	0101	0202	0202
Vlasi	6402	,	0202	0102	0202	0101	0102	0202	0102	0101	0102	0102	0102	0202	0000
Vlasi	6403	,	0102	0101	0101	0202	0102	0202	0102	0202	0102	0102	0102	0102	0202
Vlasi	6404	,	0202	0102	0102	0202	0102	0202	0202	0202	0102	0202	0101	0101	0202
Vlasi	6405	,	0101	0102	0102	0202	0102	0202	0202	0102	0102	0102	0102	0102	0102
Vlasi	6406	,	0202	0202	0102	0102	0202	0202	0101	0102	0202	0102	0102	0202	0202
Vlasi	6407	,	0102	0102	0202	0202	0202	0202	0102	0102	0102	0101	0101	0202	0102
Vlasi	6408	,	0102	0202	0202	0101	0101	0000	0102	0101	0202	0000	0000	0000	0000
Vlasi	6409	,	0102	0202	0102	0202	0102	0102	0102	0101	0102	0000	0101	0000	0000
Vlasi	6410	,	0202	0202	0102	0102	0202	0102	0102	0102	0202	0000	0000	0000	0000
Vlasi	6411	,	0102	0101	0202	0202	0101	0102	0202	0102	0202	0102	0202	0202	0202
Vlasi	6412	,	0101	0101	0101	0202	0102	0101	0202	0102	0102	0202	0102	0202	0102
Vlasi	6413	,	0101	0102	0202	0202	0202	0102	0202	0102	0102	0202	0202	0102	0202
Vlasi	6414	,	0202	0202	0202	0102	0102	0202	0102	0102	0102	0202	0202	0202	0000
Vlasi	6415	,	0202	0102	0202	0102	0102	0102	0102	0202	0102	0202	0101	0000	0202
Vlasi	6416	,	0102	0202	0102	0202	0102	0102	0202	0102	0202	0202	0102	0102	0000
Vlasi	6417	,	0102	0202	0102	0202	0101	0101	0101	0102	0102	0102	0202	0102	0102
Vlasi	6418	,	0202	0102	0102	0102	0101	0102	0101	0102	0101	0102	0202	0202	0102
Vlasi	6419	,	0202	0102	0102	0202	0102	0202	0202	0102	0102	0202	0102	0102	0202
Vlasi	6421	,	0101	0202	0102	0102	0101	0102	0202	0101	0202	0202	0102	0102	0202
Vlasi	6422	,	0102	0102	0102	0202	0102	0202	0102	0102	0102	0202	0102	0102	0102
Vlasi	6423	,	0202	0102	0102	0202	0101	0202	0101	0202	0102	0000	0102	0102	0102
Vlasi	6424	,	0102	0102	0102	0102	0102	0202	0202	0102	0102	0202	0102	0202	0202
Vlasi	6425	,	0102	0101	0202	0102	0102	0202	0202	0101	0202	0102	0102	0202	0202
Vlasi	6426	,	0102	0102	0202	0202	0102	0202	0202	0102	0202	0202	0202	0202	0202
Vlasi	6427	,	0202	0202	0102	0102	0102	0102	0202	0102	0102	0202	0202	0202	0202
Vlasi	6428	,	0102	0202	0101	0202	0102	0202	0202	0102	0102	0202	0202	0102	0202
Vlasi	6429	,	0000	0101	0101	0202	0202	0102	0102	0102	0202	0202	0102	0202	0102
Vlasi	6430	,	0102	0101	0102	0202	0202	0000	0102	0102	0102	0000	0102	0000	0000
Vlasi	6431	,	0102	0101	0102	0102	0102	0202	0202	0102	0202	0101	0102	0202	0202
Vlasi	6432	,	0102	0102	0202	0202	0202	0202	0202	0202	0101	0000	0102	0102	0202
Vlasi	6433	,	0202	0202	0101	0101	0102	0202	0101	0102	0102	0202	0102	0202	0000
Vlasi	6434	,	0202	0101	0101	0102	0102	0202	0202	0102	0101	0202	0101	0202	0202
Vlasi	6435	,	0102	0202	0102	0102	0202	0102	0102	0102	0102	0102	0102	0101	0202
Vlasi	6436	,	0101	0101	0102	0102	0101	0202	0202	0102	0202	0202	0102	0202	0202
Vlasi	6437	,	0101	0101	0101	0202	0202	0202	0202	0202	0101	0102	0202	0202	0202
Vlasi	6438	,	0102	0102	0102	0102	0102	0202	0102	0102	0102	0202	0202	0202	0202
Vlasi	6439	,	0102	0202	0102	0202	0202	0101	0202	0202	0202	0000	0101	0000	0000
Vlasi	6440	,	0102	0102	0101	0202	0202	0102	0102	0102	0102	0102	0101	0202	0102
Vlasi	6441	,	0102	0102	0202	0202	0202	0202	0102	0202	0101	0202	0202	0202	0102
Vlasi	6442	,	0102	0102	0202	0101	0102	0102	0102	0101	0102	0202	0102	0202	0202
Vlasi	6443	,	0202	0202	0101	0202	0102	0202	0202	0102	0202	0202	0202	0202	0202
Vlasi	6444	,	0202	0202	0101	0102	0102	0202	0102	0101	0202	0102	0202	0102	0202
Vlasi	6445	,	0202	0202	0102	0202	0102	0202	0102	0202	0102	0000	0000	0102	0202
Vlasi	6446	,	0102	0202	0102	0101	0101	0101	0102	0102	0202	0101	0102	0000	0000
Vlasi	6447	,	0202	0102	0202	0202	0102	0000	0101	0102	0202	0000	0000	0000	0000
Vlasi	6448	,	0102	0202	0101	0202	0202	0202	0202	0102	0102	0202	0202	0202	0202
Vlasi	6449	,	0102	0102	0102	0202	0101	0102	0102	0202	0102	0000	0202	0202	0000
Vlasi	6450	,	0102	0102	0202	0102	0000	0000	0202	0102	0202	0202	0101	0102	0000
Vlasi	6451	,	0202	0202	0101	0102	0102	0102	0101	0102	0202	0101	0101	0202	0202
Vlasi	6452	,	0202	0202	0202	0102	0202	0202	0101	0202	0101	0102	0202	0202	0102
Vlasi	6453	,	0202	0202	0102	0202	0102	0202	0101	0102	0102	0102	0202	0202	0000
Vlasi	6454	,	0202	0102	0102	0102	0101	0202	0102	0102	0101	0102	0202	0202	0202
Vlasi	6455	,	0202	0102	0101	0202	0102	0202	0202	0101	0102	0102	0102	0102	0000
Vlasi	6456	,	0202	0102	0202	0101	0102	0202	0102	0102	0102	0202	0102	0202	0202
Vlasi	6457	,	0101	0102	0102	0102	0102	0202	0202	0101	0102	0102	0102	0202	0202
Vlasi	6458	,	0202	0102	0202	0202	0102	0102	0102	0102	0101	0202	0202	0102	0202
Vlasi	6459	,	0101	0202	0102	0202	0202	0202	0202	0101	0202	0101	0102	0102	0000
Vlasi	6460	,	0102	0202	0102	0202	0102	0202	0202	0202	0102	0102	0102	0102	0202
Vlasi	6461	,	0102	0102	0102	0101	0101	0102	0202	0102	0000	0102	0102	0202	0202
Vlasi	6462	,	0102	0102	0202	0202	0102	0101	0102	0102	0202	0101	0101	0202	0202
Vlasi	6463	,	0202	0202	0102	0102	0102	0202	0202	0102	0202	0102	0102	0202	0202
Vlasi	6464	,	0102	0202	0202	0202	0102	0202	0202	0102	0102	0102	0102	0102	0202
Vlasi	6465	,	0202	0202	0102	0202	0101	0101	0102	0101	0102	0202	0202	0102	0202
Vlasi	6466	,	0101	0202	0102	0202	0101	0202	0202	0102	0101	0202	0101	0202	0202
Vlasi	6467	,	0202	0102	0102	0102	0202	0102	0202	0101	0101	0202	0102	0102	0102
Vlasi	6468	,	0202	0102	0102	0202	0102	0102	0101	0102	0102	0202	0202	0202	0202
Vlasi	6469	,	0102	0101	0000	0202	0102	0101	0102	0101	0102	0102	0202	0202	0202
Vlasi	6470	,	0102	0102	0102	0202	0102	0202	0102	0202	0101	0102	0101	0202	0202
Vlasi	6471	,	0202	0102	0102	0102	0102	0102	0102	0101	0202	0102	0102	0202	0102
Vlasi	6472	,	0202	0202	0102	0202	0102	0202	0102	0102	0101	0102	0102	0202	0202
Vlasi	6473	,	0102	0102	0202	0202	0101	0102	0202	0102	0102	0202	0202	0102	0202
Vlasi	6474	,	0102	0202	0101	0202	0101	0202	0202	0202	0202	0202	0102	0202	0202
Vlasi	6475	,	0202	0102	0101	0102	0102	0202	0202	0101	0102	0202	0102	0102	0102
Vlasi	6476	,	0102	0202	0102	0101	0102	0102	0102	0101	0102	0202	0202	0102	0202
Vlasi	6477	,	0202	0102	0102	0102	0101	0202	0102	0102	0202	0102	0202	0202	0202
Vlasi	6478	,	0202	0202	0102	0102	0202	0102	0202	0101	0102	0102	0102	0102	0202
Vlasi	6479	,	0102	0102	0202	0101	0102	0101	0202	0202	0202	0102	0101	0202	0202
Vlasi	6480	,	0202	0102	0102	0202	0101	0102	0102	0101	0102	0202	0202	0102	0202
Vlasi	6481	,	0202	0101	0202	0102	0202	0202	0102	0101	0102	0101	0102	0101	0202
Vlasi	6482	,	0202	0202	0102	0102	0101	0102	0102	0102	0202	0202	0101	0102	0202
Vlasi	6483	,	0102	0102	0102	0202	0202	0202	0101	0202	0102	0202	0202	0202	0102
Vlasi	6484	,	0101	0000	0102	0101	0102	0102	0102	0102	0102	0202	0101	0102	0202
Vlasi	6485	,	0202	0202	0202	0202	0101	0102	0202	0101	0102	0202	0102	0202	0102
Vlasi	6486	,	0202	0102	0102	0101	0202	0202	0202	0102	0102	0102	0000	0202	0202
Vlasi	6487	,	0202	0202	0101	0102	0202	0202	0202	0102	0102	0102	0102	0202	0202
Vlasi	6488	,	0202	0202	0202	0202	0202	0202	0102	0102	0102	0202	0202	0202	0202
Vlasi	6489	,	0102	0102	0101	0202	0102	0102	0202	0102	0102	0202	0102	0102	0202
Vlasi	6490	,	0202	0101	0202	0202	0202	0102	0202	0202	0102	0102	0102	0102	0101
Vlasi	6491	,	0202	0102	0101	0102	0102	0102	0102	0102	0202	0102	0102	0202	0202
Vlasi	6492	,	0102	0102	0102	0202	0202	0202	0202	0102	0202	0202	0202	0202	0202
Vlasi	6493	,	0101	0101	0202	0202	0202	0202	0202	0202	0102	0102	0102	0202	0202
Vlasi	6494	,	0202	0102	0101	0202	0101	0102	0101	0202	0102	0202	0101	0202	0202
Vlasi	6495	,	0102	0202	0202	0101	0102	0101	0202	0102	0101	0102	0202	0202	0202
Vlasi	6496	,	0202	0102	0101	0202	0102	0202	0101	0202	0101	0202	0102	0202	0202
Vlasi	6497	,	0102	0102	0202	0202	0101	0102	0202	0102	0102	0102	0202	0202	0202
Vlasi	6498	,	0102	0202	0102	0202	0101	0102	0102	0101	0101	0000	0202	0202	0202
Vlasi	6499	,	0102	0102	0102	0202	0202	0101	0202	0102	0102	0000	0102	0000	0000
Vlasi	6500	,	0102	0102	0202	0202	0202	0202	0102	0102	0102	0102	0101	0202	0102
Vlasi	6501	,	0202	0101	0101	0102	0202	0101	0202	0202	0102	0202	0101	0202	0202
Vlasi	6502	,	0102	0101	0102	0202	0102	0202	0202	0101	0102	0102	0102	0102	0101
Vlasi	6503	,	0202	0202	0101	0102	0102	0202	0202	0202	0202	0202	0101	0202	0202
Vlasi	6504	,	0202	0102	0202	0102	0202	0202	0202	0102	0102	0102	0102	0102	0202
Vlasi	6505	,	0101	0202	0102	0102	0000	0202	0202	0202	0102	0102	0102	0202	0102
Vlasi	6506	,	0202	0102	0102	0102	0202	0202	0102	0102	0202	0202	0202	0202	0202
Vlasi	6507	,	0102	0102	0102	0102	0102	0102	0202	0102	0101	0000	0202	0202	0202
Vlasi	6508	,	0102	0102	0102	0202	0102	0202	0102	0102	0101	0202	0202	0102	0102
Vlasi	6509	,	0101	0102	0102	0202	0102	0202	0102	0102	0101	0202	0101	0102	0202
Vlasi	6510	,	0101	0202	0102	0202	0102	0202	0202	0202	0101	0102	0102	0202	0202
Vlasi	6511	,	0202	0102	0101	0202	0102	0202	0102	0101	0202	0102	0202	0101	0102
Vlasi	6512	,	0202	0102	0101	0202	0202	0102	0202	0202	0101	0102	0102	0102	0102
Vlasi	6513	,	0202	0102	0102	0102	0102	0101	0102	0202	0101	0101	0102	0202	0202
Vlasi	6514	,	0102	0101	0102	0202	0102	0202	0102	0102	0102	0102	0102	0102	0101
Vlasi	6515	,	0102	0102	0202	0102	0202	0101	0102	0202	0202	0202	0101	0102	0202
Vlasi	6516	,	0102	0102	0102	0202	0102	0202	0102	0202	0102	0202	0102	0202	0102
Vlasi	6517	,	0202	0102	0102	0202	0102	0202	0202	0101	0202	0202	0102	0102	0202
Vlasi	6518	,	0101	0102	0101	0202	0102	0202	0102	0202	0102	0202	0101	0202	0202
Vlasi	6519	,	0102	0202	0202	0102	0101	0202	0102	0101	0202	0102	0102	0202	0102
Vlasi	6520	,	0202	0102	0102	0102	0102	0202	0102	0102	0101	0202	0202	0102	0102
Vlasi	6521	,	0102	0102	0101	0101	0102	0202	0101	0102	0202	0102	0102	0102	0202
Vlasi	6522	,	0202	0202	0202	0202	0101	0101	0101	0202	0101	0202	0202	0202	0202
Vlasi	6523	,	0202	0102	0102	0101	0102	0202	0202	0102	0102	0102	0102	0202	0102
Vlasi	6524	,	0202	0202	0102	0102	0102	0102	0102	0102	0102	0202	0102	0102	0202
Vlasi	6525	,	0102	0102	0102	0202	0102	0202	0102	0102	0101	0202	0102	0102	0202
Vlasi	6526	,	0102	0202	0202	0202	0102	0202	0202	0101	0102	0102	0202	0202	0102
Vlasi	6527	,	0202	0202	0101	0202	0102	0202	0102	0101	0102	0202	0102	0102	0102
Vlasi	6528	,	0202	0202	0101	0202	0102	0202	0202	0101	0102	0202	0202	0202	0202
Vlasi	6529	,	0101	0102	0202	0102	0102	0102	0202	0101	0101	0102	0102	0202	0202
Vlasi	6530	,	0102	0102	0101	0102	0101	0102	0202	0101	0102	0102	0202	0102	0202
Vlasi	6531	,	0102	0102	0102	0202	0102	0102	0101	0202	0101	0202	0202	0102	0102
Vlasi	6532	,	0202	0102	0202	0102	0202	0101	0102	0102	0102	0102	0202	0202	0101
Vlasi	6533	,	0202	0202	0202	0102	0102	0202	0202	0202	0202	0102	0202	0101	0102
Vlasi	6534	,	0101	0202	0202	0102	0102	0202	0102	0102	0102	0102	0102	0202	0202
Vlasi	6535	,	0102	0101	0101	0101	0101	0202	0101	0101	0102	0202	0102	0102	0202
Vlasi	6536	,	0102	0102	0102	0202	0102	0202	0202	0202	0102	0102	0101	0102	0102
Vlasi	6537	,	0202	0102	0202	0202	0101	0102	0202	0102	0202	0102	0102	0202	0202
Vlasi	6538	,	0102	0102	0202	0102	0101	0202	0102	0101	0102	0102	0202	0102	0102
Vlasi	6539	,	0202	0102	0202	0202	0202	0202	0202	0102	0202	0202	0101	0102	0102
Vlasi	6540	,	0102	0101	0202	0102	0102	0101	0202	0102	0202	0102	0102	0102	0202
Vlasi	6541	,	0102	0202	0101	0101	0102	0202	0102	0102	0101	0202	0101	0102	0202
Vlasi	6542	,	0202	0202	0102	0102	0101	0102	0101	0102	0101	0202	0202	0202	0202
Vlasi	6543	,	0102	0102	0202	0102	0102	0202	0202	0102	0102	0202	0102	0202	0202
Vlasi	6544	,	0202	0102	0101	0101	0102	0202	0102	0202	0202	0202	0102	0202	0202
Vlasi	6545	,	0102	0102	0101	0102	0102	0202	0202	0202	0102	0202	0102	0202	0202
Vlasi	6546	,	0102	0202	0102	0102	0101	0202	0202	0102	0102	0102	0202	0202	0202
Vlasi	6547	,	0202	0102	0202	0102	0102	0102	0101	0202	0102	0102	0101	0102	0102
Vlasi	6548	,	0102	0202	0102	0202	0102	0102	0102	0101	0102	0102	0101	0202	0202
Vlasi	6549	,	0102	0101	0202	0202	0102	0202	0102	0101	0102	0102	0202	0202	0102
Vlasi	6550	,	0101	0202	0101	0102	0102	0202	0202	0101	0202	0102	0102	0202	0102
Vlasi	6551	,	0202	0102	0102	0102	0102	0202	0202	0102	0102	0102	0102	0102	0202
Vlasi	6552	,	0202	0202	0102	0202	0101	0202	0102	0101	0102	0101	0202	0202	0102
Vlasi	6553	,	0202	0202	0102	0202	0102	0102	0202	0202	0101	0202	0202	0202	0202
Vlasi	6554	,	0101	0102	0102	0102	0102	0202	0202	0202	0102	0202	0102	0202	0102
Vlasi	6555	,	0202	0102	0102	0102	0101	0202	0202	0101	0202	0202	0102	0202	0202
Vlasi	6556	,	0102	0102	0102	0202	0202	0101	0202	0101	0202	0202	0202	0202	0202
Vlasi	6557	,	0102	0102	0102	0202	0202	0102	0202	0202	0202	0102	0102	0102	0102
Vlasi	6558	,	0102	0102	0102	0202	0101	0202	0202	0101	0102	0202	0202	0202	0202
Vlasi	6559	,	0202	0102	0101	0102	0202	0202	0202	0101	0202	0202	0102	0101	0202
Vlasi	6560	,	0102	0202	0102	0102	0101	0102	0202	0202	0202	0102	0101	0102	0102
Vlasi	6561	,	0202	0102	0202	0102	0102	0202	0102	0202	0102	0102	0102	0202	0202
Vlasi	6562	,	0202	0102	0102	0202	0202	0202	0202	0202	0101	0102	0102	0202	0202
Vlasi	6563	,	0202	0102	0101	0102	0102	0102	0101	0102	0101	0102	0202	0101	0202
Vlasi	6564	,	0101	0202	0000	0102	0102	0202	0102	0102	0101	0101	0102	0202	0202
Vlasi	6565	,	0101	0202	0102	0101	0202	0102	0202	0102	0202	0102	0101	0102	0102
Vlasi	6566	,	0202	0102	0101	0101	0202	0202	0202	0202	0102	0102	0102	0102	0102
Vlasi	6567	,	0202	0102	0202	0102	0102	0202	0202	0202	0102	0202	0202	0202	0202
Vlasi	6568	,	0102	0202	0102	0102	0102	0202	0202	0102	0202	0102	0101	0102	0202
Vlasi	6569	,	0101	0101	0202	0202	0102	0102	0101	0102	0202	0102	0101	0202	0202
Vlasi	6570	,	0102	0202	0102	0102	0102	0202	0202	0102	0202	0202	0102	0101	0202
Vlasi	6571	,	0202	0102	0102	0202	0000	0102	0202	0102	0102	0102	0202	0202	0202
Vlasi	6572	,	0102	0102	0202	0102	0102	0202	0202	0102	0202	0102	0102	0102	0202
Vlasi	6573	,	0101	0202	0102	0202	0202	0000	0102	0102	0101	0000	0202	0202	0202
Vlasi	6574	,	0102	0102	0101	0202	0202	0102	0202	0202	0102	0102	0102	0202	0202
Vlasi	6575	,	0102	0101	0102	0202	0102	0202	0102	0102	0102	0102	0102	0102	0101
Vlasi	6576	,	0202	0102	0102	0202	0202	0202	0102	0101	0102	0202	0102	0202	0102
Vlasi	6577	,	0102	0102	0102	0101	0102	0102	0202	0102	0102	0102	0202	0102	0202
Vlasi	6578	,	0202	0102	0202	0202	0202	0102	0102	0102	0202	0102	0101	0101	0102
Vlasi	6579	,	0102	0102	0102	0102	0101	0202	0102	0102	0102	0202	0202	0101	0202
Vlasi	6580	,	0101	0202	0202	0102	0101	0202	0101	0101	0202	0202	0102	0000	0202
Vlasi	6581	,	0102	0101	0102	0202	0202	0102	0202	0102	0102	0102	0102	0102	0102
Vlasi	6582	,	0102	0202	0202	0202	0102	0102	0102	0102	0102	0202	0102	0202	0202
Vlasi	6583	,	0102	0202	0102	0202	0101	0202	0102	0101	0102	0000	0102	0202	0000
Vlasi	6584	,	0102	0102	0101	0102	0102	0202	0202	0101	0202	0102	0202	0102	0202
Vlasi	6585	,	0101	0101	0102	0101	0101	0102	0202	0102	0102	0101	0102	0202	0102
Vlasi	6586	,	0102	0102	0102	0102	0102	0102	0102	0102	0202	0202	0102	0102	0202
Vlasi	6587	,	0202	0202	0102	0102	0202	0202	0101	0102	0101	0102	0102	0202	0202
Vlasi	6588	,	0102	0202	0202	0102	0102	0102	0102	0101	0101	0102	0202	0102	0102
Vlasi	6589	,	0102	0102	0202	0102	0202	0102	0102	0102	0202	0102	0102	0202	0202
Vlasi	6590	,	0101	0101	0102	0102	0101	0101	0202	0102	0101	0102	0102	0102	0202
Vlasi	6591	,	0202	0202	0202	0102	0102	0102	0102	0202	0202	0202	0202	0101	0202
Vlasi	6592	,	0102	0102	0101	0102	0102	0102	0102	0102	0101	0202	0101	0102	0102
Vlasi	6593	,	0202	0102	0102	0102	0202	0102	0102	0202	0102	0000	0102	0202	0202
Vlasi	6594	,	0102	0102	0102	0101	0202	0202	0102	0102	0101	0102	0202	0202	0202
Vlasi	6595	,	0202	0202	0102	0101	0102	0202	0202	0102	0102	0202	0202	0202	0101
Vlasi	6596	,	0202	0102	0102	0202	0102	0102	0102	0202	0202	0202	0102	0202	0202
Vlasi	6597	,	0102	0102	0102	0102	0102	0202	0202	0102	0202	0101	0102	0202	0101
Vlasi	6598	,	0102	0202	0101	0202	0102	0101	0102	0102	0101	0102	0202	0102	0202
Vlasi	6599	,	0102	0101	0202	0102	0202	0102	0101	0102	0202	0101	0202	0202	0202
Vlasi	6600	,	0202	0202	0101	0102	0102	0102	0202	0102	0202	0102	0202	0102	0000
Vlasi	6601	,	0101	0202	0102	0202	0102	0202	0102	0102	0202	0202	0102	0102	0202
Vlasi	6602	,	0202	0102	0202	0101	0102	0202	0102	0101	0202	0102	0102	0202	0202
Vlasi	6603	,	0102	0102	0202	0102	0102	0102	0202	0101	0202	0202	0202	0202	0102
Vlasi	6604	,	0202	0101	0102	0202	0102	0102	0102	0202	0102	0202	0202	0102	0102
Vlasi	6605	,	0102	0202	0102	0101	0101	0202	0000	0102	0202	0202	0102	0102	0202
Vlasi	6606	,	0102	0102	0102	0102	0101	0102	0202	0102	0102	0202	0202	0202	0102
Vlasi	6607	,	0202	0101	0101	0202	0102	0102	0102	0202	0102	0102	0202	0102	0202
Vlasi	6608	,	0102	0101	0202	0202	0102	0202	0202	0101	0202	0102	0202	0202	0202
Vlasi	6609	,	0101	0102	0101	0102	0102	0102	0202	0102	0202	0202	0101	0202	0202
Vlasi	6610	,	0102	0202	0202	0202	0102	0202	0202	0202	0101	0101	0202	0202	0202
Vlasi	6611	,	0101	0102	0102	0202	0102	0202	0102	0101	0102	0202	0102	0102	0202
Vlasi	6612	,	0102	0202	0202	0101	0102	0101	0202	0102	0101	0102	0202	0202	0202
Vlasi	6613	,	0102	0102	0102	0102	0102	0202	0101	0101	0102	0202	0202	0102	0202
Vlasi	6614	,	0102	0102	0102	0102	0101	0202	0102	0101	0102	0101	0102	0202	0202
Vlasi	6615	,	0102	0102	0102	0101	0101	0102	0101	0102	0202	0101	0202	0102	0202
Vlasi	6616	,	0102	0101	0102	0101	0102	0102	0102	0102	0102	0102	0202	0102	0202
Vlasi	6617	,	0202	0202	0102	0102	0202	0202	0102	0102	0102	0102	0102	0102	0202
Vlasi	6618	,	0202	0202	0101	0102	0102	0202	0202	0102	0202	0202	0202	0102	0202
Vlasi	6619	,	0202	0102	0102	0102	0101	0102	0202	0101	0101	0202	0102	0202	0101
Vlasi	6620	,	0101	0202	0102	0102	0102	0202	0102	0101	0102	0101	0102	0202	0202
